# Supplementary material for: Predicting Regression of Barrett’s Esophagus—Can All the King’s Men Put It Together Again?
Source: Biomolecules. 2024 Sep 20;14(9):1182. doi: 10.3390/biom14091182 (PMC11430295; doi:10.3390/biom14091182)
Supplement: Supplementary file 1 [file biomolecules-14-01182-s001.zip]

Archive with 1 entries (1 files):
- biomolecules-3184776-SI.pdf
